# Supplementary material for: A graph theory approach to analyze birth defect associations
Source: PLoS One. 2020 May 22;15(5):e0233529. doi: 10.1371/journal.pone.0233529 (PMC7244144; doi:10.1371/journal.pone.0233529)
Supplement: S1 Table — Chi2: Chi-Square independence test. VA-Chi2: volume-adjusted Chi-Square independence test. Group: Partition group, edge between groups has empty value. (XLSX) [file pone.0233529.s003.xlsx]

## Sheet: S1 Table
Birth Defect A	Birth Defect B	Cases number with A and B	Cases number with A	Cases number with B	Chi2	VA-Chi2	Group
1	89	121	286	219	39386.3	0.889315	6
2	40	41	87	178	17998.7	0.601179	3
3	90	52	322	84	16648.7	0.578194	9
4	91	250	1448	439	16375.6	0.573432	5
5	92	382	2728	776	11196.1	0.474152	1
6	89	129	1348	219	9363.48	0.433613
1	6	146	1348	286	9157.65	0.42882
7	92	217	1105	776	8987.13	0.424809	1
8	22	411	2893	1287	7087.15	0.377241	2
9	93	72	307	406	6876.74	0.371599	4
10	94	99	640	386	6537.22	0.36231	3
11	39	334	3616	756	6447.9	0.359826	1
11	14	631	3616	2551	6366.22	0.35754	1
11	27	351	3616	905	5871.3	0.343361	1
11	20	841	3616	4898	5491.81	0.332079	1
12	94	126	1228	386	5466.48	0.331312	3
13	95	84	691	324	5172.65	0.322285	5
5	7	299	1105	2728	4560.43	0.302612	1
14	39	226	2551	756	4133.99	0.288116	1
5	11	526	3616	2728	3922.66	0.280656	1
15	96	24	145	166	3870.46	0.278782	2
5	16	323	1503	2728	3795.93	0.276085	1
17	75	150	627	1537	3706.23	0.272803	4
5	6	299	1348	2728	3640.72	0.270381	1
18	97	37	424	150	3509.24	0.265454	2
19	22	46	80	1287	3363.46	0.259882	2
11	16	352	3616	1503	3301.89	0.257493	1
5	20	570	4898	2728	3218.8	0.254232	1
21	37	151	1080	1034	3201.95	0.253566
16	44	229	1503	1810	2885.79	0.240722	1
5	44	314	2728	1810	2870.24	0.240073	1
6	20	364	4898	1348	2825.36	0.238188	1
22	98	56	1287	143	2765.71	0.235661	2
23	85	34	553	123	2756.26	0.235258	3
24	94	191	5403	386	2687.95	0.232324	3
17	47	106	627	1082	2615.27	0.229161
6	37	153	1348	1034	2582.8	0.227734	1
11	44	347	3616	1810	2552.5	0.226395	1
6	16	184	1503	1348	2519.35	0.22492	1
16	20	365	1503	4898	2482.65	0.223275	1
2	23	27	553	87	2444.13	0.221537	3
25	93	173	4617	406	2443.29	0.221499	4
20	44	396	4898	1810	2360.25	0.217702	1
5	30	144	2728	504	2317.46	0.21572	1
6	44	191	1348	1810	2209	0.210611	1
13	26	152	2311	691	2194.49	0.209918	5
6	27	131	1348	905	2153.73	0.207959	1
4	26	222	1448	2311	2121.95	0.20642	5
8	21	213	2893	1080	2105.34	0.20561	2
5	27	187	905	2728	2086.9	0.204708	1
8	28	61	2893	100	2073.38	0.204044	2
26	91	116	2311	439	2048.96	0.202838	5
22	28	40	100	1287	2004.21	0.200611	2
6	11	263	3616	1348	1969.92	0.198888	1
29	93	30	182	406	1955.38	0.198152	4
25	64	275	4617	1165	1935.37	0.197136
30	92	69	504	776	1924.45	0.196579	1
12	85	42	1228	123	1876.04	0.194091	3
1	30	41	286	504	1867.86	0.193667
8	47	200	2893	1082	1828.81	0.191632	2
18	61	25	424	129	1827.6	0.191568	2
31	94	222	10236	386	1808.97	0.19059	3
17	60	111	627	1678	1787.21	0.18944	4
32	99	219	380	10332	1769.45	0.188496	8
6	30	88	1348	504	1768.79	0.188461	1
22	96	48	1287	166	1720.8	0.185887	2
33	93	124	3390	406	1687.24	0.184065	4
8	34	263	1916	2893	1673.07	0.183291	2
30	89	33	504	219	1573.26	0.177739
35	91	18	75	439	1555.13	0.176712	5
5	70	251	2728	1995	1538.33	0.175755	1
18	22	72	424	1287	1471.61	0.171902	2
18	21	65	424	1080	1434.7	0.169732	2
12	36	143	1727	1228	1383.19	0.166657	3
23	54	18	553	68	1358.16	0.165143	3
11	92	161	3616	776	1293.28	0.16115	1
5	37	161	2728	1034	1280.12	0.160328	1
26	95	79	2311	324	1269.61	0.159668	5
37	95	52	1034	324	1258.23	0.158951
38	66	40	1519	134	1240.62	0.157835	8
8	96	61	2893	166	1202.35	0.155381	2
12	54	25	1228	68	1185.6	0.154295	3
27	39	73	756	905	1179.82	0.153919	1
23	94	40	553	386	1174.46	0.153568	3
23	40	27	553	178	1168.47	0.153177	3
12	24	248	1228	5403	1162.38	0.152777	3
22	47	104	1287	1082	1127.85	0.15049	2
40	94	22	178	386	1107.68	0.149139	3
37	89	40	1034	219	1104.73	0.14894
41	89	21	287	219	1102.17	0.148768	6
16	92	93	1503	776	1086.61	0.147714	1
21	22	102	1287	1080	1083.36	0.147493	2
36	94	69	1727	386	1079.91	0.147257	3
2	12	27	1228	87	1076.19	0.147004	3
41	55	47	287	1110	1074.43	0.146884	6
20	27	190	4898	905	1063.76	0.146152	1
16	42	42	1503	179	1019.65	0.14309	1
42	92	30	179	776	1015.26	0.142782	1
8	98	52	2893	143	1010.04	0.142414	2
7	94	53	1105	386	1007.63	0.142244
21	43	72	711	1080	1006.72	0.142179	2
11	42	65	3616	179	992.3	0.141158	1
20	92	167	4898	776	964.346	0.139155	1
44	92	97	1810	776	959.71	0.13882	1
45	73	608	3093	10819	936.324	0.137119	7
46	100	59	3049	186	932.469	0.136836	1
27	44	104	905	1810	931.955	0.136798	1
12	23	65	553	1228	928.768	0.136564	3
39	101	27	756	163	923.945	0.136209	1
29	47	34	1082	182	912.178	0.135339
5	42	54	179	2728	910.356	0.135204	1
16	27	93	1503	905	907.832	0.135016	1
22	48	123	1810	1287	882.53	0.133122	2
49	102	42	716	449	837.628	0.129691	7
8	50	227	2504	2893	822.319	0.1285	2
43	92	55	711	776	818.87	0.12823
51	92	65	1008	776	790.289	0.125973	1
52	92	174	6144	776	788.927	0.125864
34	43	86	1916	711	763.285	0.123802	2
48	92	87	1810	776	754.554	0.123092
5	12	139	1228	2728	735.539	0.121531
48	96	38	1810	166	732.921	0.121314	2
26	53	82	566	2311	722.291	0.120431	5
28	48	29	1810	100	716.908	0.119982	2
18	96	18	424	166	709.43	0.119354	2
21	34	104	1916	1080	699.673	0.118531	2
36	85	31	1727	123	694.136	0.118061	3
7	20	178	4898	1105	693.157	0.117977	1
12	20	189	1228	4898	689.761	0.117688
38	69	39	1519	221	684.469	0.117236	8
7	11	148	3616	1105	675.032	0.116425	1
47	98	26	1082	143	670.975	0.116074	2
6	7	85	1348	1105	666.268	0.115667	1
21	47	74	1082	1080	656.05	0.114776	2
11	12	155	3616	1228	651.646	0.11439
6	42	32	1348	179	645.038	0.113809	1
21	97	26	1080	150	638.643	0.113243	2
1	37	35	1034	286	623.516	0.111894
34	92	82	1916	776	616.82	0.111292
11	51	135	3616	1008	614.858	0.111114	1
11	37	133	3616	1034	572.747	0.107242	1
16	30	55	1503	504	570.413	0.107023	1
16	36	108	1727	1503	569.75	0.106961
24	54	37	68	5403	565.294	0.106542	3
55	89	30	1110	219	556.895	0.105748	6
11	36	177	3616	1727	550.984	0.105185
23	24	114	553	5403	544.312	0.104546	3
16	37	79	1503	1034	535.847	0.10373	1
20	37	152	4898	1034	517.003	0.10189	1
20	42	56	4898	179	508.033	0.101002	1
11	30	84	3616	504	507.96	0.100995	1
37	44	85	1810	1034	500.521	0.100252	1
12	42	27	1228	179	496.874	0.0998864
17	93	29	627	406	491.271	0.0993216	4
5	103	42	2728	192	488.838	0.0990754	1
8	43	88	2893	711	481.591	0.0983383	2
5	36	142	1727	2728	481.457	0.0983246
17	69	21	627	221	479.08	0.0980815
6	21	72	1348	1080	470.697	0.0972197
45	83	76	3093	526	465.543	0.0966859	7
30	37	41	1034	504	462.645	0.0963845	1
6	36	92	1727	1348	451.696	0.0952372
7	16	76	1503	1105	450.564	0.0951177	1
37	92	51	1034	776	450.161	0.0950752	1
47	50	100	2504	1082	449.078	0.0949608	2
27	42	22	179	905	447.111	0.0947526	1
22	97	24	1287	150	445.427	0.094574	2
27	56	22	181	905	441.719	0.0941795	1
8	48	146	1810	2893	440.851	0.0940869	2
20	39	118	4898	756	436.605	0.0936328	1
44	104	29	1810	160	427.648	0.0926674	1
46	79	106	3049	1020	427.354	0.0926355	1
26	105	44	2311	281	419.799	0.091813	5
27	92	46	905	776	419.66	0.0917978	1
16	57	19	86	1503	418.928	0.0917177	1
11	46	226	3616	3049	415.851	0.0913802	1
12	58	143	4356	1228	406.612	0.0903594
7	30	40	1105	504	405.56	0.0902425	1
11	100	44	3616	186	405.476	0.0902332	1
44	59	36	254	1810	403.768	0.0900428	1
10	12	48	1228	640	403.298	0.0899905	3
60	93	44	1678	406	395.197	0.089082	4
6	104	24	1348	160	394.137	0.0889625	1
12	46	114	1228	3049	391.118	0.0886211
8	18	60	424	2893	387.612	0.0882231	2
6	14	108	1348	2551	386.725	0.0881221	1
21	61	19	129	1080	385.222	0.0879507	2
48	94	44	1810	386	383.626	0.0877682
27	30	35	905	504	381.564	0.087532	1
7	44	78	1105	1810	374.932	0.086768	1
9	17	22	627	307	369.428	0.0861288	4
21	51	55	1008	1080	366.87	0.0858301
8	9	49	2893	307	366.461	0.0857822
62	106	23	3772	58	358.719	0.0848713	11
43	47	45	1082	711	357.972	0.0847828	2
22	61	20	1287	129	355.267	0.0844619	2
22	50	100	2504	1287	351.259	0.0839841	2
16	39	55	1503	756	347.774	0.0835664	1
9	33	52	3390	307	344.909	0.0832215	4
5	49	74	2728	716	342.735	0.0829588
5	14	157	2551	2728	338.041	0.0823888	1
12	63	69	1418	1228	337.693	0.0823464	3
9	25	61	4617	307	337.148	0.0822799	4
14	16	109	1503	2551	336.745	0.0822307	1
8	93	55	2893	406	335.357	0.0820611
7	49	44	1105	716	328.76	0.0812499
12	64	61	1228	1165	328.03	0.0811597
7	12	59	1228	1105	325.229	0.0808124
27	37	48	905	1034	325.105	0.0807971	1
5	94	51	2728	386	323.843	0.0806401
39	48	59	1810	756	322.106	0.0804235
9	22	30	1287	307	321.705	0.0803733
49	92	36	716	776	321.64	0.0803652
17	37	39	627	1034	319.566	0.0801057
64	94	32	1165	386	318.59	0.0799834
16	104	23	1503	160	318.297	0.0799466	1
12	92	48	1228	776	317.846	0.0798899
2	36	18	1727	87	316.635	0.0797375	3
65	92	31	549	776	316.097	0.0796698
27	36	63	1727	905	314.974	0.0795282
12	44	77	1228	1810	314.358	0.0794504
5	104	31	2728	160	310.04	0.0789028	1
27	59	22	254	905	303.129	0.0780184	1
11	103	39	3616	192	297.578	0.0773008	1
22	29	22	1287	182	297.27	0.0772608
66	99	56	134	10332	294.364	0.0768822	8
16	46	115	1503	3049	293.249	0.0767364	1
67	92	19	230	776	292.586	0.0766496	1
6	103	23	1348	192	292.524	0.0766416	1
7	42	20	179	1105	292.001	0.076573	1
34	50	118	2504	1916	291.099	0.0764546	2
46	57	23	86	3049	290.932	0.0764328	1
30	44	45	1810	504	290.246	0.0763425	1
47	68	44	808	1082	290.22	0.0763391
36	42	25	1727	179	286.947	0.0759075
38	99	249	1519	10332	285.365	0.0756979	8
13	37	39	691	1034	283.621	0.0754662
20	30	78	4898	504	283.101	0.0753971	1
4	95	31	1448	324	282.621	0.075333	5
6	12	62	1228	1348	280.345	0.0750291
69	75	26	221	1537	280.137	0.0750012
5	68	73	808	2728	280.136	0.0750011	1
62	107	22	3772	67	276.436	0.0745042	11
44	51	65	1008	1810	274.854	0.0742906	1
8	61	27	2893	129	274.759	0.0742778	2
44	70	97	1995	1810	273.786	0.0741463	1
6	51	54	1348	1008	263.612	0.0727555	1
12	40	20	1228	178	260.914	0.0723823	3
6	92	46	1348	776	255.615	0.0716434	1
6	68	47	1348	808	254.944	0.0715494	1
3	17	19	627	322	254.512	0.0714888
14	20	207	4898	2551	252.902	0.0712622	1
50	92	65	2504	776	252.133	0.0711538
26	108	31	2311	224	252.047	0.0711417	5
48	97	22	1810	150	251.655	0.0710864	2
11	109	22	3616	76	250.71	0.0709528	1
52	99	663	6144	10332	249.406	0.0707679
11	59	42	3616	254	247.584	0.070509	1
60	63	72	1418	1678	241.505	0.069638
21	48	64	1810	1080	240.078	0.069432	2
12	27	46	1228	905	235.949	0.0688323
11	56	34	181	3616	234.287	0.0685895	1
22	93	30	1287	406	230.196	0.067988
68	92	33	808	776	227.896	0.0676476	1
17	21	34	627	1080	221.64	0.0667125
11	104	31	3616	160	221.323	0.0666649	1
21	50	75	2504	1080	221.285	0.0666591	2
26	110	33	2311	280	220.34	0.0665166	5
36	40	22	1727	178	217.51	0.0660881	3
43	46	65	3049	711	215.527	0.0657861
17	55	34	627	1110	214.078	0.0655647
8	29	29	2893	182	212.841	0.0653749
26	43	55	2311	711	212.481	0.0653196
5	58	189	4356	2728	211.018	0.0650943	1
71	100	73	15063	186	209.944	0.0649284	1
20	36	150	1727	4898	209.012	0.0647842
12	14	80	1228	2551	207.818	0.0645989
39	44	49	756	1810	207.111	0.064489	1
49	72	33	955	716	204.277	0.0640462	7
5	64	80	1165	2728	203.197	0.0638766	1
6	17	37	1348	627	202.947	0.0638374
5	25	194	4617	2728	202.173	0.0637154
26	30	44	2311	504	200.011	0.0633739
72	73	167	955	10819	198.552	0.0631423	7
26	44	94	2311	1810	198.512	0.063136
9	47	22	1082	307	197.727	0.063011
16	100	20	1503	186	196.401	0.0627993	1
11	57	21	3616	86	195.384	0.0626366	1
49	73	136	10819	716	191.295	0.0619777	7
51	58	95	4356	1008	189.319	0.0616568	1
49	83	23	716	526	187.668	0.0613873	7
13	30	22	691	504	186.561	0.0612059
63	91	30	1418	439	184.922	0.0609366
38	74	71	1823	1519	184.753	0.0609088	8
37	51	40	1008	1034	184.447	0.0608583	1
23	44	39	553	1810	183.8	0.0607514
7	27	39	905	1105	183.641	0.060725	1
7	37	42	1105	1034	182.889	0.0606007	1
36	92	46	1727	776	182.818	0.0605889
7	48	58	1810	1105	181.563	0.0603806
17	51	30	627	1008	181.114	0.0603059
13	91	20	691	439	177.591	0.0597164	5
11	70	128	3616	1995	177.173	0.0596462	1
29	60	20	1678	182	176.924	0.0596042	4
5	83	47	2728	526	175.579	0.0593772
25	33	216	4617	3390	174.633	0.0592169	4
27	51	36	905	1008	171.722	0.0587214	1
6	49	37	1348	716	169.965	0.0584203
36	51	52	1727	1008	169.587	0.0583552
27	70	53	905	1995	168.632	0.0581907	1
44	64	58	1165	1810	167.509	0.0579967	1
45	111	20	3093	104	167.494	0.0579939	7
20	59	42	254	4898	165.221	0.0575991	1
42	44	20	179	1810	164.848	0.057534	1
17	22	33	627	1287	164.663	0.0575017
32	92	19	380	776	163.647	0.0573241
8	17	52	627	2893	160.139	0.0567063
12	22	48	1228	1287	159.933	0.0566698
20	94	53	4898	386	159.489	0.0565912
12	31	179	1228	10236	159.418	0.0565786	3
6	39	37	1348	756	157.724	0.0562771	1
24	36	146	1727	5403	156.939	0.0561369	3
69	74	22	1823	221	156.786	0.0561096	8
43	50	51	2504	711	156.521	0.0560622	2
20	70	150	4898	1995	154.347	0.0556715	1
11	79	79	3616	1020	153.544	0.0555264	1
6	64	47	1348	1165	153.122	0.0554502	1
47	51	38	1082	1008	153.016	0.0554309
16	70	69	1503	1995	150.366	0.0549488	1
27	49	28	905	716	149.124	0.0547214
16	103	18	1503	192	149.042	0.0547064	1
45	49	57	3093	716	148.981	0.0546952	7
37	93	22	1034	406	148.377	0.0545841
8	60	93	2893	1678	147.816	0.0544809
29	33	27	3390	182	147.697	0.0544589	4
51	64	39	1165	1008	146.877	0.0543076	1
3	55	20	322	1110	145.635	0.0540775
12	30	27	1228	504	145.486	0.0540497
3	60	25	322	1678	145.206	0.0539978
72	83	24	955	526	144.568	0.053879	7
75	92	39	1537	776	143.746	0.0537256
8	97	22	2893	150	143.654	0.0537083	2
34	47	54	1916	1082	142.974	0.0535811	2
8	68	58	2893	808	142.865	0.0535607
48	69	21	1810	221	142.092	0.0534156
12	26	65	1228	2311	140.396	0.0530959
20	25	265	4898	4617	138.569	0.0527493
17	33	54	627	3390	138.221	0.052683	4
16	64	48	1503	1165	137.019	0.0524534	1
12	25	100	1228	4617	136.523	0.0523584
12	51	39	1228	1008	136.127	0.0522824
60	76	24	316	1678	135.192	0.0521026	4
25	94	48	4617	386	135.184	0.0521011
11	58	202	3616	4356	134.98	0.0520618	1
36	44	68	1727	1810	134.536	0.0519761
22	60	54	1287	1678	133.873	0.0518478
11	21	78	3616	1080	133.698	0.0518139
11	25	210	3616	4617	133.374	0.0517511
5	34	94	1916	2728	132.305	0.0515433
62	112	23	3772	134	131.682	0.0514217	11
12	37	39	1228	1034	131.137	0.0513152
77	92	49	2450	776	127.423	0.0505832
11	49	59	3616	716	126.677	0.050435
7	36	49	1727	1105	126.364	0.0503727
78	113	18	411	805	125.591	0.0502185	12
14	44	85	2551	1810	124.821	0.0500641	1
50	65	40	2504	549	124.729	0.0500457
14	104	20	2551	160	124.144	0.0499282	1
44	94	27	1810	386	124	0.0498993
10	24	70	5403	640	123.73	0.0498448	3
5	79	61	1020	2728	122.19	0.0495338	1
21	44	49	1810	1080	121.606	0.0494151
16	51	42	1503	1008	121.413	0.0493761	1
6	83	27	1348	526	121.287	0.0493504
47	76	18	316	1082	120.648	0.0492203
6	43	32	1348	711	120.52	0.0491941
5	50	109	2504	2728	120.466	0.049183
14	46	119	3049	2551	120.247	0.0491384	1
40	46	23	3049	178	119.42	0.0489691
12	91	23	1228	439	119.376	0.04896
17	20	64	4898	627	118.625	0.0488058
44	103	18	1810	192	118.622	0.0488051	1
39	80	19	507	756	118.305	0.0487399	1
8	37	63	2893	1034	117.809	0.0486377
12	81	25	518	1228	116.75	0.0484185	3
48	50	82	1810	2504	116.293	0.0483237	2
34	52	157	6144	1916	116.107	0.048285
25	29	29	4617	182	115.934	0.048249	4
1	16	20	1503	286	115.494	0.0481575
12	21	38	1228	1080	115.046	0.048064
82	92	26	888	776	114.988	0.0480517	1
22	45	75	3093	1287	114.924	0.0480384
7	68	30	808	1105	113.629	0.0477669	1
6	70	58	1348	1995	112.507	0.0475306	1
81	92	19	518	776	111.312	0.0472776
21	83	23	526	1080	111.26	0.0472664
75	76	21	316	1537	110.516	0.0471081	4
5	21	61	2728	1080	110.477	0.0470999
36	114	19	1727	238	108.574	0.0466925	3
26	115	18	2311	162	108.179	0.0466075	5
34	38	60	1916	1519	107.547	0.046471
21	49	27	716	1080	107.442	0.0464483
20	43	67	4898	711	107.376	0.0464341
16	68	35	1503	808	106.604	0.0462669	1
37	83	22	526	1034	106.009	0.0461376
43	48	36	1810	711	104.999	0.0459172	2
6	46	74	3049	1348	103.792	0.0456526	1
5	13	45	691	2728	103.161	0.0455135
11	64	75	3616	1165	103.142	0.0455093	1
73	93	76	10819	406	102.691	0.0454099
8	38	77	1519	2893	102.387	0.0453425
16	21	41	1503	1080	102.285	0.0453199
6	47	38	1348	1082	99.289	0.0446513
8	64	64	2893	1165	99.0227	0.0445914
11	26	118	3616	2311	99.022	0.0445912
52	116	27	6144	136	98.7741	0.0445354	10
62	64	76	3772	1165	98.7048	0.0445197
20	103	29	4898	192	98.6641	0.0445105	1
5	26	97	2311	2728	98.6283	0.0445025
36	64	46	1727	1165	97.8265	0.0443212
1	5	26	2728	286	97.3384	0.0442105
22	51	35	1287	1008	96.271	0.0439674
20	79	82	4898	1020	96.2296	0.043958	1
83	92	18	526	776	95.9988	0.0439052
20	47	85	4898	1082	95.0349	0.0436842
14	51	53	2551	1008	94.7389	0.0436162	1
20	100	28	4898	186	94.6407	0.0435936	1
5	82	51	888	2728	94.634	0.043592	1
24	44	130	5403	1810	94.6152	0.0435877
11	73	371	3616	10819	94.4241	0.0435437
5	48	81	1810	2728	94.1361	0.0434772
46	92	50	3049	776	93.4698	0.0433231	1
45	96	20	3093	166	91.9898	0.0429787
7	65	22	549	1105	91.3076	0.042819
5	52	191	6144	2728	91.0432	0.042757
9	60	20	1678	307	90.8807	0.0427188	4
26	31	247	10236	2311	90.1343	0.042543
8	25	161	2893	4617	89.9871	0.0425083
21	46	61	3049	1080	89.9315	0.0424952
6	94	20	1348	386	89.5105	0.0423956
5	39	45	756	2728	88.5488	0.0421672	1
30	70	29	1995	504	87.8622	0.0420034	1
7	50	54	2504	1105	87.3788	0.0418877
11	94	35	3616	386	86.5524	0.0416891
6	50	61	1348	2504	85.5416	0.041445
11	43	51	3616	711	85.2994	0.0413863
1	11	29	3616	286	84.8651	0.0412808
11	83	42	3616	526	84.531	0.0411995
14	59	22	254	2551	83.7633	0.0410119	1
50	60	70	2504	1678	83.6181	0.0409764
8	33	126	2893	3390	83.2935	0.0408968
46	94	31	3049	386	82.2707	0.0406449
12	48	46	1810	1228	82.2434	0.0406381
7	10	23	1105	640	81.9895	0.0405754
3	36	20	1727	322	81.7824	0.0405241
16	58	94	4356	1503	81.7819	0.040524	1
9	50	24	2504	307	81.285	0.0404007
73	83	84	10819	526	80.5441	0.0402161	7
77	94	27	2450	386	80.4413	0.0401905	3
16	23	25	553	1503	79.9206	0.0400602
6	25	90	1348	4617	79.6404	0.0399899
5	84	19	191	2728	79.3619	0.0399199	1
22	37	33	1287	1034	79.1564	0.0398682
23	36	27	1727	553	78.9776	0.0398231	3
21	58	74	4356	1080	78.8129	0.0397816
21	52	93	6144	1080	76.9407	0.0393062
21	72	28	955	1080	76.9314	0.0393039
21	79	29	1020	1080	76.0623	0.0390812
20	68	65	4898	808	75.9099	0.0390421	1
2	31	25	87	10236	75.6829	0.0389836	3
8	65	36	2893	549	75.0638	0.0388239
52	65	58	6144	549	74.7737	0.0387488	10
37	75	36	1034	1537	74.5938	0.0387021
14	21	51	2551	1080	74.5049	0.038679
18	75	21	424	1537	73.5728	0.0384363
12	117	53	1228	2398	73.3522	0.0383787	3
5	46	108	3049	2728	73.048	0.038299	1
7	52	93	6144	1105	72.7015	0.0382081
11	105	27	3616	281	72.4035	0.0381297
37	64	30	1165	1034	72.1199	0.0380549	1
17	68	18	627	808	71.5993	0.0379173
24	63	101	1418	5403	71.4768	0.0378849	3
30	51	18	1008	504	71.3506	0.0378514	1
37	68	24	808	1034	71.3258	0.0378449	1
11	68	52	3616	808	70.6817	0.0376736	1
7	64	31	1165	1105	70.6478	0.0376645	1
44	46	80	3049	1810	70.5634	0.037642	1
7	43	23	1105	711	70.1751	0.0375383
52	94	45	6144	386	69.895	0.0374633
20	101	23	4898	163	69.826	0.0374448	1
16	83	23	1503	526	69.601	0.0373845
21	75	36	1080	1537	69.1896	0.0372738
37	43	22	711	1034	69.1802	0.0372713
21	27	26	905	1080	68.9199	0.0372011
20	64	81	4898	1165	68.4527	0.0370748	1
16	25	93	1503	4617	68.2937	0.0370317
1	20	32	4898	286	68.0055	0.0369535
37	70	41	1995	1034	67.8209	0.0369033	1
16	94	19	1503	386	67.694	0.0368688
18	50	27	424	2504	67.1095	0.0367092	2
21	68	24	808	1080	66.7138	0.0366009
12	43	24	1228	711	66.6783	0.0365911
25	37	71	4617	1034	66.6471	0.0365826
31	40	37	10236	178	66.3595	0.0365036	3
16	43	27	1503	711	66.1245	0.0364388
49	70	32	716	1995	64.7978	0.0360714
24	85	20	123	5403	64.5052	0.0359899	3
5	102	29	2728	449	64.4021	0.0359611
7	45	56	3093	1105	64.2278	0.0359124
34	76	19	316	1916	63.7258	0.0357718
58	92	55	4356	776	62.4652	0.0354162	1
5	51	48	2728	1008	62.3342	0.0353791	1
23	117	30	553	2398	61.691	0.0351961	3
10	31	86	10236	640	61.5325	0.0351508	3
37	47	27	1082	1034	61.3001	0.0350844
27	64	26	905	1165	61.0373	0.0350091	1
37	79	26	1020	1034	60.9978	0.0349978	1
7	21	28	1105	1080	60.7794	0.0349351
36	37	36	1727	1034	60.737	0.0349229
20	89	26	4898	219	60.4207	0.0348318
26	92	36	2311	776	60.3804	0.0348202
37	48	37	1810	1034	60.3038	0.0347981
5	65	32	549	2728	59.85	0.0346669
5	73	271	10819	2728	59.3545	0.0345231
26	86	62	1780	2311	59.253	0.0344936	5
21	60	36	1678	1080	59.1049	0.0344505
47	60	36	1082	1678	58.9029	0.0343916
49	87	47	3835	716	58.8847	0.0343862	7
52	118	19	6144	106	58.5302	0.0342826	10
20	22	83	4898	1287	58.0995	0.0341562
11	67	22	3616	230	57.9105	0.0341006	1
30	64	18	1165	504	57.9037	0.0340986	1
37	50	45	2504	1034	57.7352	0.034049
72	113	21	955	805	57.266	0.0339103
44	79	36	1020	1810	57.116	0.0338659	1
44	68	31	808	1810	56.8583	0.0337894	1
6	8	59	1348	2893	56.8503	0.033787
52	104	24	6144	160	56.6036	0.0337136
3	58	30	4356	322	56.5203	0.0336888
5	88	20	265	2728	55.8662	0.0334933	1
22	34	43	1916	1287	55.3429	0.0333361	2
20	83	44	4898	526	55.0392	0.0332445
17	50	32	2504	627	54.9305	0.0332116
6	55	31	1348	1110	54.5207	0.0330875
20	49	54	4898	716	54.4629	0.03307
27	68	20	905	808	54.4614	0.0330695	1
11	13	43	3616	691	54.2286	0.0329987
4	18	18	424	1448	54.2101	0.0329931
7	24	78	5403	1105	53.5194	0.0327823
24	64	81	5403	1165	53.4404	0.0327581
