# Supplementary material for: A graph theory approach to analyze birth defect associations
Source: PLoS One. 2020 May 22;15(5):e0233529. doi: 10.1371/journal.pone.0233529 (PMC7244144; doi:10.1371/journal.pone.0233529)
Supplement: S2 Table — (XLSX) [file pone.0233529.s004.xlsx]

## Sheet: S2 Table
Birth Defect code	Description
1	Edema localized
2	Proboscis
3	Liver and bile duct anomalies
4	Amputation
5	Other upper limb anomalies
6	Neck anomalies
7	Other feet anomalies
8	Anus atresia
9	Urethral atresia
10	Aplasia cutis vertex
11	Microretrognathia
12	An/microphthalmia
13	Limb hypoplasia
14	Cleft palate
15	Epispadias
16	Other eye anomalies
17	Lung hypoplasia
18	Other abdominal wall defect
19	Congenital adrenal hyperplasia
20	Other ear anomalies
21	Spine anomalies
22	Ambiguous genitalia
23	Holoprosencephaly
24	Cleft lip with cleft palate
25	Cryptorchidism
26	Syndactyly
27	Other digestive tract anomalies
28	Persistent cloaca
29	Absent bladder/urethra
30	Nail defects
31	Postaxial polydactyly
32	Endocardial cushion defect
33	Hydronephrosis
34	Oesophageal atresia
35	Atypical facial cleft
36	Microcephaly
37	Thorax anomalies
38	Intestinal atresia
39	Tongue anomalies
40	Cyclopia
41	Cystic hygroma
42	Microstomia
43	Preaxial limb reduction defect
44	Other cranial anomalies
45	Lumbar spina bifida
46	Microtia
47	Renal agenesis
48	Omphalocele
49	Hip luxation
50	Single umbilical artery
51	Arthrogryposis
52	Septal heart defects
53	Other polydactylies
54	Absent nose
55	Hydrops
56	Gum anomalies
57	Coloboma of eyelids
58	Hydrocephalus
59	Megalocornea
60	Cystic kidney
61	Amelia
62	Anencephaly
63	Encephalocele
64	Other anomalies of male genitalia
65	Other kidney anomalies
66	Pancreas anomalies
67	Cerebellum anomalies
68	Anomalies of female internal genitalia
69	Intestinal malrotation
70	Other lower limb anomalies
71	Preauricular tag
72	Dorsal spina bifida
73	Talipes equinovarus
74	Gastroschisis
75	Diaphragmatic hernia
76	Other respiratory anomalies
77	Truncal heart anomalies
78	Other spina bifida
79	Facial asymmetry
80	Umbilical hernia
81	Anomalies of corpus callosum
82	Syndactyly toes 2-3
83	Arthrogryposis partial
84	Corneal clouding
85	Single nostril
86	Preaxial polydactyly
87	Talipes talovalgus
88	Ectopic anus
89	Turner syndrome
90	Other spleen defects
91	Constriction band scar
92	Edwards syndrome
93	Prune belly
94	Patau syndrome
95	Pectoralis muscle defect
96	Exstrophy of urinary bladder
97	Umbilical cord anomaly
98	Sirenomelia
99	Down syndrome
100	Macrostomia
101	Hemihypertrophy, macrosomia
102	Genu recurvatum
103	Hypertrichosis
104	Other autosomal chromosome anomalies
105	Other limb reduction defects
106	Spina bifida extended
107	Other adrenal defects
108	Postaxial limb reduction defects
109	Muscle hypotonia
110	Craniosynostosis
111	Other brain anomalies
112	Cervical spina bifida
113	Other talipes
114	Cataract
115	Axial limb reduction defects
116	Situs inversus
117	Cleft lip
118	Meckel diverticulum
	Absent spleen
	Acardioacephalus
	Agenesis of pubic bones
	Aglossia
	Agnathia
	Albinism partial
	Albinism total
	Aniridia
	Anomalies of hypophysis
	Aqueduct of Sylvius anomalies
	Arachnoid cyst
	Brain atrophy
	Brain haemorrhage
	Brain necrosis, calcifications
	Brain tumor
	Brainstem anomalies
	Cerebral vascular anomalies
	Choanal atresia
	Choroid plexus anomalies
	Coarctation of aorta
	Coloboma of nose
	Congenital hypothyroidism
	Conjoined twins
	Cystic lung
	Diastasis recti
	Epibulbar dermoid
	Extra nipple
	Extra spleen
	Eye coloboma
	Genodermatosis
	Haemangioma
	Hair defects
	Hip subluxation
	Hydrocele
	Hypertrophic pyloric stenosis
	Hypoplastic left heart syndrome
	Hypospadias
	Inguinal hernia
	Klinefelter syndrome
	Laxity of ligaments
	Leukomalacia
	Limb reduction with digital nubbins
	Lower limb pterygium
	Lung agenesis
	Lymphangioma
	Malar bone hypoplasia
	Megacolon
	Naevus
	Neonatal tooth hard
	Neonatal tooth soft
	Neurofibromatosis
	Neuronal migration anomalies
	Open defect of skull
	Osteogenesis imperfecta
	Other endocrine gland defects
	Other heart defects
	Other malformations
	Other sex chromosome anomalies
	Other skeletal dysplasia
	Other thyroid defects
	Other ureter defects
	Other urinary tract anomalies
	Patent ductus arteriosus
	Persistent tail
	Pes cavus
	Petechiae
	Phocomelia
	Porencephaly
	Preauricular or branchial sinus
	Prognathism
	Sacrocoxigeal defect
	Sacrocoxigeal spina bifida
	Short tongue cord
	Single heart ventricle
	Skin tag
	Spina bifida at two or more sites
	Telangiectasia
	Thyroglossal cyst
	Tracheal atresia
	Triphalangeal thumb
	Triploidy
	Tuberous sclerosis
	Tumor, teratoma
	Upper limb pterygium
	Urachus defects
	Vaginal atresia
