# Supplementary material for: A graph theory approach to analyze birth defect associations
Source: PLoS One. 2020 May 22;15(5):e0233529. doi: 10.1371/journal.pone.0233529 (PMC7244144; doi:10.1371/journal.pone.0233529)
Supplement: S3 Table — (XLSX) [file pone.0233529.s005.xlsx]

## Sheet: S3 Table
Birth Defect	Group	Degree	Strength	Eigenvector
5	1	25	3.73663	1
6	1	20	2.6712	0.756902
7	1	13	1.63295	0.569952
11	1	28	3.9771	0.955895
14	1	11	1.20342	0.377485
16	1	23	2.72946	0.75871
20	1	21	2.47084	0.75171
27	1	18	2.10071	0.636459
30	1	13	1.34863	0.462951
37	1	15	1.34269	0.432112
39	1	10	1.32694	0.393687
42	1	9	1.0059	0.379465
44	1	22	2.38982	0.691206
46	1	10	0.688076	0.154156
51	1	12	0.7859	0.235733
56	1	2	0.162769	0.0602852
57	1	3	0.230787	0.0678447
58	1	5	0.254753	0.0894929
59	1	5	0.337181	0.114355
64	1	11	0.511496	0.166141
67	1	2	0.11075	0.0428651
68	1	10	0.489651	0.176568
70	1	9	0.604796	0.228623
71	1	1	0.0649284	0.00281555
79	1	6	0.310517	0.0905275
80	1	1	0.0487399	0.00921684
82	1	2	0.0916437	0.0379954
84	1	1	0.0399199	0.019175
88	1	1	0.0334933	0.0160881
92	1	17	2.48074	0.738984
100	1	5	0.398391	0.0902778
101	1	2	0.173654	0.0392779
103	1	6	0.40104	0.16316
104	1	6	0.457072	0.169809
109	1	1	0.0709528	0.0325782
8	2	13	1.99675	0.975135
15	2	1	0.278782	0.111786
18	2	7	1.04294	0.529632
19	2	1	0.259882	0.237773
21	2	10	1.23561	0.630706
22	2	13	2.15864	1
28	2	3	0.524636	0.408326
34	2	6	0.588995	0.342122
43	2	6	0.551082	0.280248
47	2	7	0.806298	0.485275
48	2	8	0.703264	0.389326
50	2	8	0.591654	0.34542
61	2	4	0.438259	0.287127
96	2	5	0.860719	0.438263
97	2	5	0.598066	0.353747
98	2	3	0.494149	0.394207
2	3	5	1.08844	0.896741
10	3	4	0.537296	0.473111
12	3	13	1.67079	0.996514
23	3	9	1.24481	0.840887
24	3	8	0.776045	0.561552
31	3	5	0.357806	0.319288
36	3	8	0.720454	0.543913
40	3	6	1.07847	0.902279
54	3	3	0.42598	0.339473
63	3	2	0.120231	0.0995283
77	3	1	0.0401905	0.0387104
81	3	1	0.0484185	0.0464728
85	3	4	0.583399	0.458147
94	3	8	1.60669	1
114	3	1	0.0466925	0.0244614
117	3	2	0.0735748	0.0653425
9	4	5	0.665948	0.779755
17	4	5	0.700377	0.483735
25	4	4	0.411245	0.51001
29	4	4	0.360465	0.413575
33	4	5	0.433646	0.497938
60	4	5	0.432948	0.366733
75	4	2	0.319911	0.20398
76	4	2	0.0992107	0.0437063
93	4	6	1.16372	1
4	5	3	0.855185	0.97684
13	5	3	0.59192	0.464906
26	5	10	1.20985	0.774689
35	5	1	0.176712	0.225157
53	5	1	0.120431	0.118874
86	5	1	0.0344936	0.0340475
91	5	4	1.0127	1
95	5	3	0.557286	0.442274
105	5	1	0.091813	0.0906256
108	5	1	0.0711417	0.0702217
110	5	1	0.0665166	0.0656564
115	5	1	0.0466075	0.0460047
1	6	1	0.889315	0.975979
41	6	2	0.295651	0.186827
55	6	2	0.252631	0.146169
89	6	3	1.14383	1
45	7	4	0.346494	1
49	7	6	0.406183	0.961864
72	7	3	0.181068	0.603059
73	7	4	0.302455	0.967602
83	7	4	0.252168	0.820639
87	7	1	0.0343862	0.119498
102	7	1	0.129691	0.450698
111	7	1	0.0579939	0.20953
32	8	1	0.188496	0.63301
38	8	4	0.411677	1
66	8	2	0.234717	0.826969
69	8	2	0.173345	0.486759
74	8	2	0.117018	0.317916
99	8	3	0.341076	0.931893
3	9	1	0.578194	1
90	9	1	0.578194	1
52	10	3	0.117567	1
65	10	1	0.0387488	0.56762
116	10	1	0.0445354	0.652386
118	10	1	0.0342826	0.502196
62	11	3	0.210797	1
106	11	1	0.0848713	0.683952
107	11	1	0.0745042	0.600407
112	11	1	0.0514217	0.414392
78	12	1	0.0502185	1
113	12	1	0.0502185	1
