# Supplementary material for: A graph theory approach to analyze birth defect associations
Source: PLoS One. 2020 May 22;15(5):e0233529. doi: 10.1371/journal.pone.0233529 (PMC7244144; doi:10.1371/journal.pone.0233529)
Supplement: S4 Table — KS Dist: Kolmogorov-Smirnov distance. X min: Initial grade where adjustment begins. (XLSX) [file pone.0233529.s006.xlsx]

## Sheet: S4 Table
Distribution	Parameters	KS Dist	X min	P-Value
Log-Normal	1,9177 - 1,0029	0.047584	2	0.289
Exponential	0,0874	0.0680161	9	0.42
Power	2,9343	0.121275	14	0.043
Poisson	31,6976	0.0920833	23	0.754
Poisson (x=2)	11,3353	0.414144	2	0
Poisson (x=1)	9,3212	0.3856	1	0
