# Supplementary material for: A graph theory approach to analyze birth defect associations
Source: PLoS One. 2020 May 22;15(5):e0233529. doi: 10.1371/journal.pone.0233529 (PMC7244144; doi:10.1371/journal.pone.0233529)
Supplement: S5 Table — (XLSX) [file pone.0233529.s007.xlsx]

## Sheet: S5 Table
Birth Defect	Total number of cases	Degree	Strength	Eigenvector
5	2728	42	4.71661	1
11	3616	41	4.6755	0.927054
6	1348	35	4.25728	0.913459
20	4898	33	3.07383	0.749983
92	776	32	3.62852	0.738594
16	1503	31	3.11768	0.734337
44	1810	29	2.78803	0.671212
27	905	22	2.34099	0.610825
7	1105	26	2.35267	0.582273
37	1034	33	2.66357	0.525798
30	504	18	1.89866	0.514656
1	286	8	1.7943	0.465102
12	1228	36	3.32707	0.441711
89	219	7	1.93895	0.435498
42	179	11	1.1817	0.372321
14	2551	13	1.3067	0.349131
39	756	11	1.40737	0.349045
36	1727	22	1.68744	0.335972
94	386	20	2.35498	0.288133
21	1080	32	2.49347	0.281555
51	1008	18	1.14207	0.252697
70	1995	10	0.640867	0.209927
64	1165	18	1.03596	0.200905
68	808	14	0.694069	0.175676
43	711	16	1.09527	0.173439
46	3049	15	0.974592	0.170342
49	716	15	0.929924	0.16488
104	160	7	0.490786	0.155924
103	192	6	0.40104	0.149038
25	4617	14	1.03717	0.142919
48	1810	16	1.22726	0.141706
8	2893	26	2.6893	0.132338
83	526	12	0.610034	0.120141
50	2504	17	0.994007	0.117146
22	1287	23	2.71632	0.116879
26	2311	18	1.62123	0.112264
47	1082	17	1.57261	0.111553
17	627	18	1.66978	0.107796
23	553	11	1.34562	0.106126
58	4356	8	0.418583	0.101519
34	1916	11	0.882358	0.10139
59	254	5	0.337181	0.0991878
24	5403	11	0.885173	0.0989928
79	1020	7	0.349599	0.086699
52	6144	11	0.553932	0.0827069
13	691	7	0.807104	0.0817294
100	186	5	0.398391	0.0798372
10	640	5	0.577871	0.0747638
40	178	7	1.12744	0.0705531
2	87	5	1.08844	0.0683643
85	123	4	0.583399	0.0661007
57	86	3	0.230787	0.0594497
65	549	6	0.284774	0.056963
95	324	4	0.716238	0.0555097
56	181	2	0.162769	0.0520096
93	406	10	1.41376	0.0484467
75	1537	7	0.56305	0.0440524
18	424	9	1.11437	0.0438527
54	68	3	0.42598	0.0413226
73	10819	7	0.425932	0.0412932
31	10236	6	0.400349	0.0397442
55	1110	5	0.405361	0.0379965
67	230	2	0.11075	0.0378869
82	888	2	0.0916437	0.0339604
101	163	2	0.173654	0.0324761
9	307	9	0.935515	0.0317064
97	150	5	0.598066	0.0308158
41	287	2	0.295651	0.0302186
28	100	3	0.524636	0.0289659
96	166	6	0.903698	0.0286291
109	76	1	0.0709528	0.0282466
91	439	6	1.1226	0.0264533
60	1678	12	0.77273	0.0263237
98	143	3	0.494149	0.0254819
102	449	2	0.165652	0.0246254
81	518	2	0.095696	0.0241794
45	3093	7	0.473423	0.023226
61	129	4	0.438259	0.0227019
29	182	7	0.638439	0.0221583
77	2450	2	0.0907737	0.0210166
105	281	2	0.129943	0.0196059
4	1448	4	0.888178	0.0188826
63	1418	4	0.250806	0.0187097
32	380	2	0.24582	0.0185217
84	191	1	0.0399199	0.0171428
88	265	1	0.0334933	0.014383
33	3390	6	0.474542	0.0138779
72	955	5	0.254282	0.0131891
19	80	1	0.259882	0.0130438
3	322	6	0.831971	0.0129135
69	221	5	0.399844	0.00948307
117	2398	2	0.0735748	0.00888383
80	507	1	0.0487399	0.00730563
114	238	1	0.0466925	0.00673661
53	566	1	0.120431	0.00580595
76	316	4	0.184203	0.00539549
38	1519	6	0.503491	0.00525721
99	10332	4	0.411844	0.00419994
62	3772	4	0.255317	0.00385186
108	224	1	0.0711417	0.00342972
15	145	1	0.278782	0.00342739
110	280	1	0.0665166	0.00320674
90	84	1	0.578194	0.00320633
87	3835	1	0.0343862	0.00243469
115	162	1	0.0466075	0.00224693
71	15063	1	0.0649284	0.00222603
35	75	1	0.176712	0.00200742
86	1780	1	0.0344936	0.00166292
116	136	1	0.0445354	0.00158175
118	106	1	0.0342826	0.00121761
111	104	1	0.0579939	0.000578426
66	134	2	0.234717	0.000494991
74	1823	2	0.117018	0.000366003
113	805	2	0.0841288	0.00019215
106	58	1	0.0848713	0.000140386
107	67	1	0.0745042	0.000123237
112	134	1	0.0514217	8.50566e-05
78	411	1	0.0502185	4.14377e-06
